# Supplementary material for: HemoMIPs—Automated analysis and result reporting pipeline for targeted sequencing data
Source: PLoS Comput Biol. 2020 Jun 4;16(6):e1007956. doi: 10.1371/journal.pcbi.1007956 (PMC7297380; doi:10.1371/journal.pcbi.1007956)
Supplement: S1 Data — GATK3 vs GATK4 Genotype Quality (GQ) scores QD (Quality by Depth) scores. Both scores are on PHRED-like scale, expressing the -10*log10 likelihood of an incorrect call. (XLSX) [file pcbi.1007956.s002.xlsx]

## Sheet: GenotypeQuality(GQ)
GQ GATK3	GQ GATK4
99	99
99	99
99	99
99	99
99	99
99	99
99	99
99	99
99	99
99	99
99	99
99	99
99	99
99	99
99	99
99	99
99	99
99	99
99	99
99	99
99	99
99	99
99	99
99	99
99	99
99	99
99	99
99	99
86	90
99	99
99	99
99	99
99	99
65	66
99	99
99	99
99	99
99	99
9	9
99	99
99	99
99	99
99	99
99	99
99	99
99	99
99	99
99	99
99	99
99	99
98	99
99	99
99	99
99	99
99	99
99	99
99	99
99	99
99	99
99	99
12	12
99	99
99	99
99	99
99	99
99	99
91	94
99	99
99	99
99	99
99	99
99	99
99	99
99	99
99	99
99	99
99	99
99	66
99	99
99	99
99	99
99	99
99	99
99	99
99	99
99	99
99	99
99	99
99	99
99	99
99	99
99	99
99	99
99	99
99	99
99	99
99	99
99	99
99	99
99	99
99	99
79	90
99	99
5	6
99	99
99	99
99	99
99	99
99	99
99	99
99	99
99	99
99	99
99	99
99	99
99	99
99	99
99	99
99	99
99	99
99	99
99	99
99	99
62	63
99	99
99	99
99	99
99	99
99	99
99	99
56	57
99	99
99	99
99	99
99	99
99	99
99	99
99	99
99	99
99	99
99	99
99	99
99	99
99	99
99	99
99	99
99	99
99	99
99	99
99	99
99	99
74	75
99	99
99	99
99	99
99	99
99	99
99	99
99	99
99	99
99	99
99	99
99	99
99	99
99	99
99	99
99	99
99	99
99	99
99	99
99	99
99	99
99	99
99	99
99	99
99	99
99	99
99	99
99	99
76	78
99	99
99	99
99	99
99	99
99	99
99	99
99	99
99	99
99	99
76	80
99	99
99	99
99	99
99	99
99	99
99	99
99	99
99	99
99	99
99	99
99	99
99	99
99	99
99	99
99	99
99	99
99	99
99	99
99	99
99	99
99	99
99	99
99	99
99	99
99	99
99	99
99	99
67	69
99	99
99	99
99	99
99	99
99	99
99	99
99	99
99	99
99	99
99	99
71	69
99	99
99	99
99	99
99	99
99	99
99	99
99	99
99	99
99	99
99	99
61	66
99	99
99	99
99	99
99	99
99	99
99	99
99	99
99	99
99	99
99	99
99	99
99	99
99	99
99	99
99	99
99	99
58	76
99	99
99	99
99	99
99	99
99	99
99	99
99	99
99	99
99	99
99	99
99	99
99	99
99	99
99	99
99	99
99	99
99	99
99	99
99	99
99	99
99	99
99	99
99	99
99	99
99	99
99	99
99	99
99	99
99	99
99	99
99	99
99	99
99	99
99	99
99	99
99	99
99	99
99	99
99	99
99	99
99	99
99	99
99	99
99	99
99	99
99	99
99	99
99	99
99	99
99	99
99	99
99	99
99	99
99	99
99	99
99	99
99	99
99	99
99	99
99	99
99	99
99	99
99	99
99	99
99	99
99	99
99	99
99	99
99	99
99	99
99	99
99	99
99	99
99	99
99	99
99	99
99	99
99	99
99	99
99	99
99	99
99	99
99	99
99	99
99	99
99	99
99	99
99	99
99	99
99	99
99	99
99	99
99	99
99	99
99	99
99	99
99	99
99	99
99	99
99	99
99	99
99	99
99	99
99	99
99	99
99	99
99	99
99	99
99	99
99	99
99	99
99	99
99	99
99	99
99	99
99	99
99	99
99	99
99	99
99	99
99	99
99	99
99	99
99	99
99	99
99	99
99	99
99	99
99	99
99	99
99	99
99	99
99	99
99	99
99	99
99	99
99	99
99	99
99	99
99	99
99	99
99	99
99	99
99	99
99	99
99	99
99	99
99	99
99	99
99	99
99	99
99	99
99	99
99	99
99	99
99	99
99	99
99	99
99	99
99	99
99	99
99	99
99	99
99	99
99	99
99	99
99	99
99	99
99	99
99	99
99	99
99	99
99	99
99	99
99	99
99	99
99	99
99	99
99	99
99	99
99	99
99	99
99	99
99	99
99	99
99	99
99	99
99	99
99	99
99	99
99	99
99	99
99	99
99	99
99	99
99	99
99	99
99	99
99	99
99	99
99	99
99	99
99	99
99	99
99	99
99	99
99	99
99	99
99	99
99	99
99	99
99	99
99	99
99	99
99	99
99	99
99	99
99	99
99	99
99	99
99	99
99	99
99	99
99	99
99	99
99	99
99	99
99	99
99	99
99	99
99	99
99	99
99	99
99	99
99	99
99	99
99	99
99	99
99	99
99	99
99	99
99	99
99	99
99	99
99	99
99	99
99	99
99	99
99	99
99	99
99	99
99	99
99	99
99	99
99	99
99	99
99	99
99	99
99	99
99	99
99	99
99	99
99	99
99	99
99	99
99	99
99	99
99	99
99	99
99	99
99	99
99	99
99	99
99	99
99	99
99	99
99	99
99	99
99	99
99	99
99	99
99	99
99	99
99	99
99	99
99	99
99	99
99	99
99	99
99	99
99	99
99	99
99	99
99	99
99	99
99	99
99	99
99	99
99	99
99	99
99	99
99	99
99	99
99	99
99	99
99	99
99	99
99	99
99	99
99	99
99	99
99	99
99	99
99	99
99	99
99	99
99	99
99	99
99	99
99	99
99	99
99	99
99	99
99	99
99	99
99	99
99	99
99	99
99	99
99	99
99	99
99	99
99	99
99	99
99	99
99	99
99	99
99	99
99	99
99	99
99	99
99	99
99	99
99	99
99	99
99	99
99	99
99	99
99	99
99	99
99	99
99	99
99	99
99	99
99	99
99	99
99	99
99	99
99	99
99	99
99	99
99	99
99	99
99	99
99	99
99	99
99	99
99	99
99	99
99	99
99	99
99	99
99	99
99	99
99	99
99	99
99	99
99	99
99	99
99	99
99	99
99	99
99	99
99	99
99	99
99	99
99	99
99	99
99	99
99	99
99	99
99	99
99	99
99	99
99	99
99	99
99	99
99	99
99	99
99	99
99	99
99	99
99	99
99	99
99	99
99	99
99	99
99	99
99	99
99	99
99	99
99	99
99	99
99	99
99	99
99	99
99	99
99	99
99	99
99	99
99	99
99	99
99	99
99	99
99	99
99	99
99	99
99	99
99	99
99	99
99	99
99	99
99	99
99	99
99	99
99	99
99	99
99	99
99	99
99	99
99	99
99	99
99	99
99	99
99	99
99	99
99	99
99	99
99	99
99	99
99	99
99	99
99	99
99	99
99	99
99	99
99	99
99	99
99	99
99	99
99	99
99	99
99	99
99	99
99	99
99	99
99	99
99	99
99	99
99	99
99	99
99	99
99	99
99	99
99	99
99	99
99	99
99	99
99	99
99	99
99	99
99	99
99	99
99	99
99	99
99	99
99	99
99	99
99	99
99	99
99	99
99	99
99	99
99	99
99	99
99	99
99	99
99	99
99	99
99	99
99	99
99	99
99	99
99	99
99	99
99	99
99	99
99	99
99	99
99	99
99	99
99	99
99	99
99	99
99	99
99	99
99	99
99	99
99	99
99	99
99	99
99	99
99	99
99	99
99	99
99	99
99	99
99	99
99	99
99	99
99	99
99	99
99	99
99	99
99	99
99	99
99	99
99	99
99	99
99	99
99	99
99	99
99	99
99	99
99	99
99	99
99	99
99	99
99	99
99	99
99	99
99	99
99	99
99	99
99	99
99	99
99	99
99	99
99	99
99	99
99	99
99	99
99	99
99	99
99	99
99	99
99	99
99	99
99	99
99	99
99	99
99	99
99	99
99	99
99	99
99	99
99	99
99	99
99	99
99	99
99	99
99	99
99	99
99	99
99	99
99	99
99	99
99	99
99	99
99	99
99	99
99	99
99	99
99	99
99	99
99	99
99	99
99	99
99	99
99	99
99	99
99	99
99	99
99	99
99	99
99	99
99	99
99	99
99	99
99	99
99	99
99	99
99	99
99	99
99	99
99	99
99	99
99	99
99	99
99	99
99	99
99	99
99	99
99	99
99	99
99	99
99	99
99	99
99	99
99	99
99	99
99	99
99	99
99	99
99	99
99	99
99	99
99	99
99	99
99	99
99	99
99	99
99	99
99	99
99	99
99	99
99	99
99	99
99	99
99	99
99	99
99	99
99	99
99	99
99	99
99	99
99	99
99	99
99	99
99	99
99	99
99	99
99	99
99	99
99	99
99	99
99	99
99	99
99	99
99	99
99	99
99	99
99	99
99	99
99	99
99	99
99	99
99	99
99	99
99	99
99	99
99	99
99	99
99	99
99	99
99	99
99	99
99	99
99	99
99	99
99	99
99	99
99	99
99	99
99	99
99	99
99	99
99	99
99	99
99	99
99	99
99	99
99	99
99	99
99	99
99	99
99	99
99	99
99	99
99	99
99	99
99	99
99	99
99	99
99	99
99	99
99	99
99	99
99	99
99	99
99	99
99	99
99	99
99	99
99	99
99	99
99	99
99	99
99	99
99	99
99	99
99	99
99	99
99	99
99	99
99	99
99	99
99	99
99	99
99	99
99	99
99	99
99	99
99	99
99	99
99	99
99	99
99	99
99	99
99	99
99	99
99	99
99	99
99	99
99	99
99	99
99	99
99	99
99	99
99	99
99	99
99	99
99	99
99	99
99	99
99	99
99	99
99	99
99	99
99	99
99	99
99	99
99	99
99	99
99	99
99	99
99	99
99	99
99	99
99	99
99	99
99	99
99	99
99	99
99	99
99	99
99	99
99	99
99	99
99	99
99	99
99	99
99	99
99	99
99	99
99	99
99	99
99	99
99	99
99	99
99	99
99	99
99	99
99	99
99	99
99	99
99	99
99	99
99	99
99	99
99	99
99	99
99	99
99	99
99	99
99	99
99	99
99	99
99	99
99	99
99	99
99	99
99	99
99	99
99	99
99	99
99	99
99	99
99	99
99	99
99	99
99	99
99	99
99	99
99	99
99	99
99	99
99	99
99	99
99	99
99	99
99	99
99	99
99	99
99	99
99	99
99	99
99	99
99	99
99	99
99	99
99	99
99	99
99	99
99	99
99	99
99	99
99	99
99	99
99	99
99	99
99	99
99	99
99	99
99	99
99	99
99	99
99	99
99	99
99	99
99	99
99	99
99	99
99	99
99	99
99	99
99	99
99	99
99	99
99	99
99	99
99	99
99	99
99	99
99	99
99	99
99	99
99	99
99	99
99	99
99	99
99	99
99	99
99	99
99	99
99	99
99	99
99	99
99	99
99	99
99	99
99	99
99	99
99	99
99	99
99	99
99	99
99	99
99	99
99	99
99	99
99	99
99	99
99	99
99	99
99	99
99	99
99	99
99	99
99	99
99	99
99	99
99	99
99	99
99	99
99	99
99	99
99	99
99	99
99	99
99	99
99	99
99	99
99	99
99	99
99	99
99	99
99	99
99	99
99	99
99	99
99	99
99	99
99	99
99	99
99	99
99	99
99	99
99	99
99	99
99	99
99	99
99	99
99	99
99	99
99	99
99	99
99	99
99	99
99	99
99	99
99	99
99	99
99	99
99	99
99	99
99	99
99	99
99	99
99	99
99	99
99	99
99	99
99	99
99	99
99	99
99	99
99	99
99	99
99	99
99	99
99	99
99	99
99	99
99	99
99	99
99	99
99	99
99	99
99	99
99	99
99	99
99	99
99	99
99	99
99	99
99	99
99	99
99	99
99	99
99	99
99	99
99	99
99	99
99	99
99	99
99	99
99	99
99	99
99	99
99	99
99	99
99	99
99	99
99	99
65	99
99	99
99	99
99	99
99	99
99	99
99	99
99	99
99	99
99	99
99	99
99	99
99	99
99	99
99	99
99	99
99	99
99	99
99	99
99	99
99	99
99	99
99	99
99	99
51	51
99	99
99	99
99	99
99	99
99	99
99	99
99	99
99	99
99	99
99	99
99	99
99	99
99	99
99	99
99	99
99	99
99	99
99	99
99	99
99	99
99	99
99	99
99	99
99	99
99	99
99	99
99	99
99	99
99	99
99	99
99	99
99	99
99	99
99	99
99	99
99	99
99	99
99	99
99	99
99	99
99	99
99	99
99	99
99	99
99	99
99	99
99	99
99	99
99	99
99	99
99	99
99	99
99	99
99	99
99	99
99	99
99	99
99	99
99	99
99	99
99	99
99	99
99	99
99	99
99	99
99	99
99	99
99	99
99	99
99	99
99	99
99	99
99	99
99	99
99	99
99	99
99	99
99	99
99	99
99	99
99	99
99	99
99	99
99	99
99	99
99	99
99	99
99	99
99	99
99	99
99	99
99	99
99	99
99	99
99	99
99	99
99	99
99	99
99	99
99	99
99	99
99	99
99	99
99	99
99	99
99	99
99	99
99	99
99	99
99	99
99	99
99	99
99	99
99	99
99	99
99	99
99	99
99	99
99	99
99	99
99	99
99	99
99	99
0	30
0	30
0	30
0	27
0	3
0	24
0	24
0	9
0	9
0	33
0	9
0	30
0	33
0	24
0	21
0	49
48	0
52	0
33	0
56	0
45	0
39	0

## Sheet: QualitybyDepth(QD)
QD GATK3	QD GATK4
21.53	20.66
18.61	18.42
20.06	20.5
20.7	20.26
24.87	24.82
19.47	18.29
20.6	19.82
19.77	19.6
26.43	29.38
18.87	17.63
20.7	27.71
19.17	20.23
20.2	20.77
27.79	29.44
21.73	21.72
20.22	19.64
25.36	30.98
28.73	29.73
26.85	27.93
11.73	8.11
25.52	26.81
18.84	18.53
18.52	18.35
30.97	30.39
27.24	29.93
17.33	18
28.2	31.07
1.74	1.09
26.16	26.68
27.66	27.66
17.66	17.39
28.06	31.73
31.25	31.02
20.05	19.01
20.72	24.66
21.37	20.49
19.79	20.15
25	36.41
25.96	26.81
20.19	20.11
22.93	25.95
18.25	18.43
19.17	18.57
17.99	24.07
29.56	26.36
18.54	17.95
19.75	19.65
24.29	25.98
25.38	24.96
30.62	26.65
28.17	18.94
10.35	3.45
8.76	4.96
14.62	13.33
9.81	8.69
12.3	10.87
15.11	12.66
5.09	2.29
26.6	25.09
4.19	1.71
9.96	1.66
22.27	21.98
19.27	18.63
19.33	18.35
27.62	31.33
26.18	26.83
18.79	18.55
32.6	32.86
19.65	19.44
23.05	24.57
26	21.11
14.73	14.35
30.02	31.89
31.98	29.59
1.49	0.7
4.28	2.43
3.43	2.33
0.71	0.16
1.34	0.65
0.86	0.45
1.07	0.59
27.51	30.69
29.11	35.59
15.83	17.8
28.08	29.4
23.23	29.92
20.8	21.12
24.65	26.99
21	22.03
29.03	23.54
17.41	17.3
19.9	19.82
17.15	19.63
15.9	17.55
30.67	28.15
33.19	32.65
17.65	16.56
2.24	1.75
2.96	2.39
20.68	20.24
26.61	30.38
29.1	28.86
22.86	28.56
29.2	26.37
28.55	29.7
18.36	17.8
18.92	18.26
22.75	24.62
17.93	21.58
20.97	20.8
34.42	32.34
27.07	27.37
16.08	15.32
2.14	1.25
8.66	6.93
24.36	24.45
28.53	34.55
16.44	14.84
27.23	29.15
1.01	3.07
29.52	33.53
33.47	28.51
17.41	18.66
27.28	32.14
18.79	18.88
17.55	17.52
32.91	24.43
18.01	18.68
31.31	31.25
13.92	15.37
31.45	27.49
16.61	15.18
21.07	20.51
20.14	18.91
24.95	30.86
17.28	1.2
17.28	1.2
18.19	17.61
22.17	21.97
20.87	21.71
25.65	27.52
33.27	32.29
17.06	18.19
21.04	20.73
31.26	31.41
1.13	0.93
27.76	29.43
18.57	19.14
18.75	17.82
19.67	19.53
28.14	30.51
20.59	20.25
20.72	21.49
29.09	30.53
26.08	30.87
33.85	33.19
28.19	25.21
22.93	26.85
18.2	16.7
27.08	24.87
27.39	26.99
25.75	27.64
19.72	18.59
19.02	18.41
25.42	34.77
19.86	20.13
27.65	26.4
29.04	34.77
30.81	32.6
34.52	33.67
24.78	27.53
18.34	17.26
29.48	27.87
18.84	19.39
30.56	29.71
33.63	34.42
20.03	19.2
16.19	13.39
18.16	19.27
32.54	33.56
18.91	18.47
19.02	19.07
30.32	31.83
25	24.63
20.21	20.25
21.35	21.16
1.2	0.35
18.49	18.36
17.13	15.07
19.79	19.06
30.55	30.52
19.52	18.59
32.62	24.94
29.33	33.53
18.73	16.19
28.56	30.03
23.61	24.54
18.98	18.06
18.73	17.52
19.64	20.3
24.41	26.29
35.36	28.93
34.3	29.53
18.79	18.65
27	27.32
24.49	24.26
19.78	19.57
25.79	25.13
